# Supplementary material for: Sodium–Glucose Transporter 2 Inhibitors in Heart Failure: An Overview of Systematic Reviews
Source: J Cardiovasc Dev Dis. 2024 Jun 28;11(7):198. doi: 10.3390/jcdd11070198 (PMC11276734; doi:10.3390/jcdd11070198)
Supplement: Supplementary file 1 [file jcdd-11-00198-s001.zip]

Archive with 18 entries (18 files):
- S1.pdf
- S10.pdf
- S11.pdf
- S12.pdf
- S13.pdf
- S14.pdf
- S15.pdf
- S16.pdf
- S17.pdf
- S18.pdf
- S2.pdf
- S3.xlsx
- S4.pdf
- S5.xlsx
- S6.pdf
- S7.xlsx
- S8.xlsx
- S9.pdf
