# Supplementary material for: Sodium–Glucose Transporter 2 Inhibitors in Heart Failure: An Overview of Systematic Reviews
Source: J Cardiovasc Dev Dis. 2024 Jun 28;11(7):198. doi: 10.3390/jcdd11070198 (PMC11276734; doi:10.3390/jcdd11070198)
Supplement: Supplementary file 1 [file jcdd-11-00198-s001.zip › S3.xlsx]

## Sheet: Sheet1
Table S1 The basic characteristics of all systematic reviews
Review	Included patient	studies(sample size)	Interventions	Control Group	Quality assessment tool	Primary Outcome	Registration	Meta analyses
Chen et al,2022[60]	HF	11	SGLT-2i	Placebo	Collaboration Risk of Bias Tool	CVD、HHF	Yes	Yes
De Marzo et al,2023[51]	HF and LVEF at least 50%	7(417760)	SGLT-2i	Placebo	None	A composite of cardiovascular death or HFH	Yes	Yes
Oates et al ,2023[44]	HF	11(22084)	SGLT-2i	Placebo	Collaboration Risk of Bias Tool	SCD	No	Yes
Ismayl etal,2023[40]	HF and LVEF >40%	6(15989)	SGLT-2i	Placebo	Collaboration Risk of Bias Tool	A composite of HHF or cardiovascular mortality.	Yes	Yes
Ouyang et al,2023[36]	HFrEF and HFpEF	10（16579）	SGLT-2i	Placebo	Collaboration Risk of Bias Tool	Incidence rate of Atrial fibrillation	No	Yes
Treewaree et al,2023[49]	HFmrEF/HFpEF	16-	SGLT-2i	Placebo	Collaboration Risk of Bias Tool	Cardiovascular outcome	Yes	Yes
Wang et al,2021[29]	HF	5-	Dapagliflozin	Routine treatment	Collaboration Risk of Bias Tool	All-cause mortality,Cardiovascular mortality,Hospitalization rate of HF	No	Yes
Athiyaman et al,2022[30]	HFrEF	8（n=18659）	Empagliflozin	Placebo	Collaboration Risk of Bias Tool	Significant reduction of CVD, HHF, and a slowed rate of decline in eGFR	No	No
Camilli et al,2022[31]	HF	3-	SGLT-2i	Placebo	Collaboration Risk of Bias Tool	HHF, HHF and need for urgent treatment for HF, all-cause death,CVD	No	Yes
Ahmad et al,2021[32]	HF	3-	SGLT-2i	Placebo	Collaboration Risk of Bias Tool	All-cause mortality	Yes	Yes
Kumar et al,2020[33]	HF	6(n=9550）	SGLT-2i	Placebo	None	CVD,HHF	No	Yes
Pandey et al,2022[34]	HF	4(n=15684）	SGLT-2i	Placebo	Collaboration Risk of Bias Tool	The composite of HHF and CVD	No	Yes
Fukuta et al,2022[35]	HFpEF	11(n=10845）	SGLT-2i	Placebo	Collaboration Risk of Bias Tool	A composite of HHF and CVD,HHF,CVD,all-cause death	Yes	Yes
Zou et al,2022[37]	HF	8(n=15022）	SGLT-2i	Placebo	Collaboration Risk of Bias Tool	HHF,all-cause death,and kidney failure as critical outcomes	Yes	Yes
Shrestha et al,2021[38]	HF	13(n=14618）	SGLT-2i	Placebo and standard treatment	Collaboration Risk of Bias Tool	CVD or HHF	Yes	Yes
Cao et al,2022[39]	HF	10(n=23825）	SGLT-2i	Placebo	Collaboration Risk of Bias Tool	A composite of first HHF or CVD	No	Yes
Vukadinovi´c et al,2022[41]	HF	5(n=10050)	SGLT-2i	Placebo	Collaboration Risk of Bias Tool	Hypotension, volume depletion and AKI	Yes	Yes
Vaduganathan et al,2022[42]	HF	5(n=21947）	SGLT-2i	Placebo	Collaboration Risk of Bias Tool	A composite of time to CVD or first HHF	Yes	Yes
Wu et al,2022[43]	HF	7(n=10181）	SGLT-2i	Placebo	Collaboration Risk of Bias Tool	HHF,all-cause mortality,CVD,a composite of time to CVD or HHF	No	Yes
Zannad et al,2020[45]	HF	2（n=8474）	SGLT-2i	Placebo	None	Time to all-cause death	No	Yes
Cardoso et al,2021[46]	HF	15(n=20241）	SGLT-2i	Placebo	Collaboration Risk of Bias Tool	All-cause mortality, CV mortality, HHF	No	Yes
Younes et al,2022[47]	HF	5(n=16000）	SGLT-2i	Placebo	None	Incidence of SAEs	Yes	Yes
Tsampasian et al,2021[48]	HF	8(n=13275）	SGLT-2i	Placebo	Collaboration Risk of Bias Tool	All-cause mortality, CV mortality, HHF	Yes	Yes
Bazoukis et al,2021[50]	HF	9(n=16723）	SGLT-2i	Placebo	Collaboration Risk of Bias Tool	all-cause mortality，CV mortality ,HHF combined of CVD/ HHF	No	Yes
Butler et al,2020[52]	HF	7(n=16820）	SGLT-2i	Placebo	Collaboration Risk of Bias Tool	A composite of HHF or CVD	No	Yes
Li et al,2021[53]	HF	7(n=14113）	SGLT-2i	Placebo	Collaboration Risk of Bias Tool	Composite outcomes of CVD or HHF CVD ,HHF,all-cause mortality ,AKI, serious decline in renal function	No	Yes
Zheng et al,2020[54]	HF	4(n=6738）	Dapagliflozin	Placebo	Collaboration Risk of Bias Tool	HHFCVD,HbA1c,MACE,systolic BP,body weight,diverse adverse events,all-cause mortality	No	Yes
Zhai et al,2021[55]	HF	5(n=5252）	Dapagliflozin	Placebo	Collaboration Risk of Bias Tool	HHF and CVD	No	Yes
Chambergo-Michilot et al,2020[56]	HF	9-	SGLT-2i	Placebo	Collaboration Risk of Bias Tool	Composite(scardiovascular mortality, HHF or emergency room visits due to HF urgentvisit)	Yes	Yes
Zhou et al,2022[57]	HFpEF	12(n=10883）	SGLT-2i	Placebo	Collaboration Risk of Bias Tool	A composite of HHF or CVD	Yes	Yes
Lu et al,2021[58]	HF	8(n=16460）	SGLT-2i	Placebo	Collaboration Risk of Bias Tool	A composite of CVD or HHF,any serious AEs reported by each trial	No	Yes
Cai et al,2021[59]	HF	9(n=6278）	Dapagliflozin	Placebo	Collaboration Risk of Bias Tool	CVD for HHF,CVD, and HHF	Yes	Yes
Singh et al,2021[61]	HF	9(n=19741）	SGLT2i and standard treatment	Placebo and standard treatment	Collaboration Risk of Bias Tool	CVD or HHF,a composite of CVD and HHF	No	Yes
Gager et al,2021[62]	HF	17(n=20749）	SGLT-2i	Placebo	None	The composite outcome of HHF or CVD	No	Yes
Zhao et al,2022[63]	HF	12-	SGLT-2i	Placebo	Collaboration Risk of Bias Tool	Cardiac death	No	Yes
Sfairopoulos et al,2022[64]	HFrEF	6(n=9467）	SGLT-2i	Placebo	Collaboration Risk of Bias Tool	The incidence of AF, AFL, and the composite of AF/AFL	No	Yes
SCD: sudden cardiac death;HF:heart failure;SGLT-2i:Sodium Glucose Transporter 2 Inhibitors ;CVD:cardiovascular death;HHF:hospitalizations for heart failure;HFrEF:Heart Failure with Reduced Ejection Fraction;HFpEF: Heart Failure with Preserved Ejection Fraction;HFmrEF:Heart Failure with Mid-Range Ejection Fraction
