# Supplementary material for: Sodium–Glucose Transporter 2 Inhibitors in Heart Failure: An Overview of Systematic Reviews
Source: J Cardiovasc Dev Dis. 2024 Jun 28;11(7):198. doi: 10.3390/jcdd11070198 (PMC11276734; doi:10.3390/jcdd11070198)
Supplement: Supplementary file 1 [file jcdd-11-00198-s001.zip › S5.xlsx]

## Sheet: Sheet1
Table S3 The result of PRISMA
Items	Chen et al,2022[60]	De Marzo et al,2023[51]	Oates et al，2023[44]	Ismayl etal,2023[40]	Ouyang et al,2023[36]	Treewaree et al,2023[49]	Wang et al,2021[29]	Athiyaman et al,2022[30]	Camilli et al,2022[31]	Ahmad etal,2021[32]	Kumar et al,2020[33]	Pandey et al,2022[34]	Fukuta et al,2022[35]	Zou et al,2022[37]	Shrestha et al,2021[38]	Cao et al,2022[39]	Vukadinovi´c et al,2022[41]	Wu et al,2022[43]	Zannad et al,2020[45]	Cardoso et al,2021[46]	Younes et al,2022[47]	Tsampasian et al,2021[48]	Bazoukis et al,2021[50]	Butler et al,2020[52]	Li et al,2021[53]	Zheng et al,2020[54]	Zhai et al,2021[55]	Chambergo-Michilot et al,2020[56]	Zhou et al,2022[57]	Lu et al,2021[58]	Cai et al,2021[59]	Singh et al,2021[61]	Sfairopoulos et al,2022[64]	Gager et al,2021[62]	Treewaree et al,2023[49]	Vaduganathan et al,2022[42]
1、Title	Y	Y	Y	Y	Y	Y	Y	Y	Y	Y	Y	Y	Y	Y	Y	Y	Y	Y	Y	Y	Y	Y	Y	Y	Y	Y	Y	Y	Y	Y	Y	Y	Y	Y	Y	Y
2、Abstract	PY	PY	PY	PY	PY	PY	PY	N	PY	PY	PY	PY	PY	Y	PY	PY	PY	Y	Y	PY	PY	PY	PY	PY	PY	PY	PY	PY	PY	PY	PY	PY	PY	PY	PY	Y
3、Rational	Y	Y	Y	Y	Y	Y	Y	Y	Y	Y	Y	Y	Y	Y	Y	Y	Y	Y	Y	Y	Y	Y	Y	Y	Y	Y	Y	Y	Y	Y	Y	Y	Y	Y	Y	Y
4、objective	Y	Y	Y	Y	Y	Y	Y	Y	Y	Y	Y	Y	Y	Y	Y	Y	Y	Y	Y	Y	Y	Y	Y	Y	Y	Y	Y	Y	Y	Y	Y	Y	Y	Y	Y	Y
5、Eligibility criteria	Y	Y	Y	Y	Y	PY	PY	N	PY	PY	PY	PY	PY	Y	PY	PY	PY	PY	PY	Y	PY	PY	PY	PY	PY	PY	Y	PY	Y	PY	PY	Y	PY	PY	PY	Y
6、Informationsources	N	Y	N	Y	Y	Y	PY	PY	PY	Y	PY	Y	PY	Y	Y	N	Y	Y	N	Y	Y	Y	Y	Y	Y	Y	Y	Y	Y	Y	Y	Y	Y	Y	Y	Y
7、Search strategy	N	N	N	Y	N	Y	PY	PY	PY	PY	N	Y	PY	Y	Y	Y	N	N	N	Y	Y	PY	N	Y	N	N	N	Y	Y	N	N	N	N	N	Y	Y
8、Selection process	Y	Y	N	N	Y	Y	Y	N	Y	Y	Y	Y	N	Y	N	Y	Y	Y	N	N	Y	Y	Y	Y	Y	Y	Y	Y	N	Y	Y	Y	Y	Y	Y	Y
9、Data collectionprocess	Y	Y	Y	Y	Y	Y	N	N	Y	Y	Y	Y	Y	Y	N	Y	Y	Y	Y	Y	Y	Y	Y	Y	Y	Y	Y	Y	Y	Y	Y	Y	Y	PY	Y	Y
10、Data items	N	N	N	N	N	Y	Y	N	PY	Y	PY	Y	PY	Y	Y	Y	Y	PY	Y	Y	Y	PY	PY	PY	Y	Y	Y	Y	Y	Y	PY	Y	Y	PY	Y	Y
11、 Study risk of biasassessment	Y	Y	Y	Y	Y	Y	PY	PY	PY	Y	PY	Y	PY	Y	PY	PY	Y	Y	N	Y	N	PY	Y	Y	Y	Y	Y	Y	Y	PY	PY	Y	PY	N	Y	Y
12 Effect measures	Y	Y	Y	Y	Y	Y	N	N	Y	Y	Y	Y	Y	Y	Y	Y	Y	Y	Y	Y	Y	Y	Y	Y	Y	Y	Y	Y	Y	Y	Y	Y	Y	Y	Y	Y
13Synthesismethods	Y	PY	PY	Y	Y	PY	PY	N	PY	PY	PY	Y	Y	Y	Y	Y	PY	PY	PY	Y	PY	PY	PY	PY	Y	PY	PY	Y	Y	PY	PY	PY	Y	Y	PY	Y
14 Reporting biasassessment	Y	Y	Y	Y	Y	Y	Y	N	Y	Y	Y	N	N	Y	Y	Y	Y	Y	N	Y	N	Y	N	Y	Y	N	Y	N	Y	Y	N	Y	Y	N	Y	N
15、Certainty assessment	N	N	N	N	N	N	N	N	N	N	N	N	N	Y	N	N	N	N	N	N	N	N	N	N	N	N	Y	Y	Y	N	N	N	N	N	N	N
16Study selection	Y	Y	Y	Y	Y	Y	Y	Y	Y	Y	N	Y	Y	Y	Y	Y	Y	Y	N	Y	Y	Y	Y	Y	Y	Y	Y	Y	Y	Y	Y	Y	Y	Y	Y	Y
17、Studycharacteristics	Y	Y	Y	Y	Y	Y	Y	Y	Y	Y	Y	Y	Y	Y	Y	Y	Y	Y	Y	Y	Y	Y	Y	Y	Y	Y	Y	Y	Y	Y	Y	Y	Y	Y	Y	Y
18、Risk of bias instudies	Y	Y	N	Y	N	Y	Y	Y	Y	Y	N	Y	Y	Y	Y	Y	Y	Y	N	Y	N	Y	Y	Y	Y	Y	Y	Y	Y	Y	Y	Y	Y	N	Y	Y
19、Results of individual studies	Y	Y	Y	Y	Y	Y	Y	N	Y	Y	Y	Y	Y	Y	Y	Y	Y	Y	Y	Y	Y	Y	Y	Y	Y	Y	Y	Y	Y	Y	Y	Y	Y	Y	Y	Y
20、Results of syntheses	Y	PY	N	Y	N	Y	PY	N	PY	Y	N	Y	PY	Y	Y	Y	PY	Y	PY	PY	PY	Y	PY	Y	PY	Y	Y	Y	Y	Y	Y	Y	PY	PY	Y	Y
21、Reporting biases	Y	Y	Y	N	N	Y	Y	N	N	N	N	N	N	Y	Y	Y	Y	Y	N	Y	N	Y	Y	Y	Y	N	Y	N	Y	Y	Y	Y	Y	Y	Y	N
22、Certainty ofevidence	N	N	N	N	N	N	N	N	N	Y	N	N	N	Y	N	N	N	N	N	N	N	N	N	N	N	N	Y	Y	Y	N	N	N	N	N	N	N
23、 Discussion	Y	Y	Y	Y	Y	Y	PY	PY	Y	Y	Y	Y	Y	Y	Y	Y	Y	Y	Y	Y	Y	Y	Y	Y	Y	Y	Y	Y	Y	Y	Y	Y	Y	Y	Y	Y
24、Registration andprotocol	Y	Y	N	PY	N	Y	N	N	N	Y	N	PY	Y	Y	PY	PY	PY	N	PY	PY	PY	PY	N	N	N	N	N	Y	Y	N	PY	PY	N	N	Y	Y
25、Support	N	N	N	N	N	N	N	N	N	Y	N	Y	Y	Y	N	Y	Y	N	Y	Y	Y	Y	N	N	Y	Y	N	Y	Y	Y	Y	Y	Y	Y	N	Y
26 Competinginterests	Y	Y	N	Y	N	Y	N	Y	N	Y	N	Y	Y	Y	N	Y	Y	N	Y	Y	N	Y	Y	Y	Y	Y	N	Y	Y	Y	Y	Y	Y	Y	Y	Y
27、Availability ofdata, code andother materials	Y	N	N	Y	N	Y	N	N	N	Y	N	Y	N	Y	N	Y	N	N	Y	Y	N	Y	N	N	N	N	Y	N	Y	N	Y	N	Y	Y	Y	Y
Y: completely report,PY:partial report,N:no report
