# Supplementary material for: Sodium–Glucose Transporter 2 Inhibitors in Heart Failure: An Overview of Systematic Reviews
Source: J Cardiovasc Dev Dis. 2024 Jun 28;11(7):198. doi: 10.3390/jcdd11070198 (PMC11276734; doi:10.3390/jcdd11070198)
Supplement: Supplementary file 1 [file jcdd-11-00198-s001.zip › S7.xlsx]

## Sheet: Sheet1
Table S5 HHF result in GRADE
Outcome	Review	Certainty assessment							Certainty
		Relative effect（95%CI）	studies（patiens）	Risk of bias	Inconsistency	Indirectness	Imprecision	Other considerations
HHF	Chen et al,2022[60]	HR 0.7(0.66,0.75)	13	not serious	not serious	not serious	not serious	not serious	High
HHF	De Marzo et al,2023[51]	RR 0.81(0.73,0.9)	5	not serious	not serious	not serious	not serious	not serious	High
HHF	Ismayl etal,2023[40]	HR0.8(0.74,0.86)	6(15989)	not serious	not serious	not serious	not serious	not serious	High
HHF	Zhai et al,2021[55]	OR 0.74（0.61,0.88）	4（548）	not serious	not serious	not serious	not serious	not serious	High
HHF	Chambergo-Michilot et al,2021[56]	RR 0.73(0.66,0.81)	7（1167）	not serious	not serious	not serious	not serious	not serious	High
HHF	Treewaree et al,2023[49]	HR 0.74(0.67,0.82)	5	not serious	not serious	not serious	not serious	not serious	High
HHF	Wang et al,2022[29]	HR 0.68（0.58,0.80）	3	serious(a)	not serious	not serious	not serious	not serious	Moderate
HHF	Camilli et al,2022[31]	HR 0.69（0.62,0.76）	3	not serious	not serious	not serious	not serious	not serious	High
HHF	Ahmad et al,2022[32]	HR 0.70（0.64,0.77）	4（3189）	serious(b)	not serious	not serious	not serious	not serious	Moderate
HHF	Kumar et al,2020[33]	HR 0.69(0.57,0.84）	4	not serious	not serious	not serious	not serious	not serious	High
HHF	Fukuta et al,2022[35]	OR 0.714（0.612,0.813）	4	serious(b)	not serious	not serious	not serious	not serious	Moderate
HHF	Vaduganathan et al,2022[42]	HR 0.72（0.67,0.78）	4（2495）	not serious	not serious	not serious	not serious	not serious	High
HHF	Wu et al,2022[43]	HR 0.70（0.62,0.78）	4	serious(bd)	not serious	not serious	not serious	not serious	Moderate
HHF	Cardoso et al,2021[46]	HR 0.69（0.62,0.76）	7（14975）	not serious	not serious	not serious	not serious	not serious	High
HHF	Shrestha et al,2021[38]	OR 0.62（0.56,0.68）	10（2083）	serious(a)	not serious	not serious	not serious	not serious	Moderate
HHF	Li et al,2021[53]	RR 0.72(0.66,0.79)	6	not serious	serious(e)	not serious	not serious	not serious	Moderate
HHF	Zheng et al,2020[54]	RR 0.72（0.63,0.82）	4（797）	serious(d)	not serious	not serious	not serious	not serious	Moderate
HHF	Lu et al,2021[58]	HR 0.68(0.62,0.75)	7	not serious	not serious	not serious	not serious	not serious	High
HHF	Tsampasian et al,2021[48]	HR 0.68（0.61,0.75）	7（12797）	not serious	not serious	not serious	not serious	not serious	High
HHF	Bazoukis et al,2021[50]	HR 0.68（0.62，0.74）	9	not serious	not serious	not serious	not serious	not serious	High
HHF	Cai et al,2021[59]	RR 0.80（0.68,0.93)	5(592)	serious(c,d)	not serious	not serious	not serious	not serious	Moderate
HHF	Singh et al,2021[61]	HR 0.68（0.62，0.74）	8	serious(d)	not serious	not serious	not serious	not serious	Moderate
HHF	Gager et al,2021[62]	RR 0.68(0.62,0.74)	10	not serious	not serious	not serious	not serious	not serious	High
HHF:hospitalization for heart failure;a:included RCT has risk of bias ;b:bias of blind method;c: Selective reporting bias ;d: Incomplete data results;e: Poor overlap of confidence interval;RR：relative risk; HR: hazard rate
