# Supplementary material for: Sodium–Glucose Transporter 2 Inhibitors in Heart Failure: An Overview of Systematic Reviews
Source: J Cardiovasc Dev Dis. 2024 Jun 28;11(7):198. doi: 10.3390/jcdd11070198 (PMC11276734; doi:10.3390/jcdd11070198)
Supplement: Supplementary file 1 [file jcdd-11-00198-s001.zip › S8.xlsx]

## Sheet: Sheet1
Table S6 CVD and Cardiovascular Mortality result in GRADE
Outcome	Systematic review	Certainty assessment							Certainty
		Relative effect（95%CI）	Studies（patiens）	Risk of bias	Inconsistency	Indirectness	Imprecision	Other considerations
CVD	Zhou et al,2022[57]	HR 0.96（0.82,1.13）	3	not serious	not serious	not serious	serious(g)	not serious	Moderate
CVD	Zhai et al,2021[55]	OR 0.84（0.69,1.03）	4（446）	not serious	not serious	not serious	serious(g)	not serious	Moderate
CVD	Treewaree et al,2023[49]	HR0.93(0.82,1.05)	4	not serious	not serious	not serious	serious(g)	not serious	Moderate
CVD	De Marzo et al,2023[51]	RR 0.94(0.85,1.04)	5	not serious	not serious	not serious	serious(g)	not serious	Moderate
CVD	Wang et al,2021[29]	RR 0.80（0.68,0.93）	3(574)	serious(a)	not serious	not serious	not serious	not serious	Moderate
CVD	Camill et al,2022[31]	HR 0.86（0.76,0.97）	3	not serious	not serious	not serious	not serious	not serious	High
CVD	Kumar et al,2020[33]	HR 0.79（0.68,0.92）	4	not serious	not serious	not serious	not serious	not serious	High
CVD	Pandey et al,2022[34]	HR 0.87（0.79,0.97）	4（15684）	serious(c)	not serious	not serious	not serious	not serious	Moderate
CVD	Fukuta et al,2022[35]	OR 0.949（0.8,1.126）	3	not serious	not serious	not serious	serious(g)	not serious	Moderate
CVD	Cao et al,2022[39]	HR 0.88（0.80,0.96）	9	serious(c)	not serious	not serious	not serious	not serious	Moderate
CVD	Vaduganathan et al,2022[42]	HR 0.87（0.79-0.95）	5（1889）	not serious	not serious	not serious	not serious	not serious	High
CVD	Wu et al,2022[43]	HR 0.84（0.74,0.95）	5	serious(bd)	not serious	not serious	not serious	not serious	Moderate
CVD	Zannad et al,2020[45]	HR 0.86（0.76,0.98）	2（889）	not serious	serious(e)	not serious	not serious	not serious	Moderate
CVD	Tsampasian et al,2021[48]	HR 0.82（0.74,0.92）	7（13012）	not serious	not serious	not serious	not serious	not serious	High
CVD	Butler et al,2020[52]	HR 0.87（0.79,0.96）	8	not serious	not serious	not serious	not serious	not serious	High
CVD	Li et al,2021[53]	RR 0.87(0.79,0.96)	7	not serious	not serious	not serious	not serious	not serious	High
CVD	Lu et al,2021[58]	HR 0.85(0.76,0.94)	6	not serious	not serious	not serious	not serious	not serious	High
CVD	Cai et al,2021[59]	RR 0.72（0.63,0.83）	5（336）	serious(c,d)	not serious	not serious	not serious	not serious	Moderate
CVD	Singh et al,2021[61]	HR 0.86（0.78,0.95）	8	serious(d)	not serious	not serious	not serious	not serious	Moderate
CVD	Treewaree et al,2023[49]	HR0.93(0.82,1.05)	4	not serious	not serious	not serious	serious(g)	not serious	Moderate
Cardiovascular Mortality	Chambergo-Michilot et al,2021[56]	RR 0.87(0.77,0.99)	3(891)	not serious	not serious	not serious	not serious	not serious	High
Cardiovascular Mortality	Ismayl et al,2023[40]	HR 0.93(0.82,1.05)	3(13059)	not serious	not serious	not serious	serious(g)	not serious	Moderate
Cardiovascular Mortality	Shrestha et al,2021[38]	OR 0.82（0.74,0.92）	10（1524）	serious(a)	not serious	not serious	not serious	not serious	Moderate
Cardiovascular Mortality	Bazoukis et al,2021[50]	HR 0.86（0.77,0.95）	7	not serious	not serious	not serious	not serious	not serious	High
Cardiovascular Mortality	Cardoso et al,2021[46]	HR 0.86（0.78,0.96）	8（15072）	not serious	not serious	not serious	not serious	not serious	High
Cardiovascular Mortality	Zheng et al,2020[54]	RR 0.86（0.74,0.99）	4（666）	serious(d)	not serious	not serious	not serious	not serious	Moderate
Cardiovascular Mortality	Ahmad et al,2022[32]	HR 0.88(0.79,0.97)	4(1461)	serious(b)	not serious	not serious	not serious	not serious	Moderate
Cardiovascular Mortality	Gager et al,2021[62]	RR 0.82(0.73,0.91)	10	not serious	not serious	not serious	not serious	not serious	High
CVD: cardiovascular death;a:included RCT has risk of bias;b:bias of blind method;c:selective reporting bias;d:incomplete data results;e:poor overlap of confidence interval;g:confidence interval contains invalid line
